# Supplementary material for: Iron sulfide-catalyzed gaseous CO2 reduction and prebiotic carbon fixation in terrestrial hot springs
Source: Nat Commun. 2024 Nov 28;15:10280. doi: 10.1038/s41467-024-54062-y (PMC11605115; doi:10.1038/s41467-024-54062-y)
Supplement: Supplementary file 3 — Source data [file 41467_2024_54062_MOESM3_ESM.xlsx]

## Sheet: Figure 2b
	120 °C Dark	Error bar	120 °C Light	Error bar
FeS	0.58962	0.07143	2.55429	0.20781
Fe(Ni)S	0.1299	0.01111	0.39032	0.04141
Fe(Mn)S	2.79077	0.15416	3.88036	0.085
Fe(Ti)S	0.33736	0.00997	0.35534	0.00412
Fe(Co)S	0.88456	0.03627	0.98456	0.05538

## Sheet: Figure 2c
Temperature	FeS light	Error bar	FeS dark	Error bar	Fe(Mn)S light	Error bar	Fe(Mn)S dark	Error bar
120	2.55429	0.20781	0.58962	0.07143	3.88036	0.085	2.79077	0.15416
110	1.58556	0.18518	0.52798	0.02839	3.41089	0.10909	2.38698	0.09786
100	1.42562	0.07027	0.41754	0.0312	2.91375	0.07732	1.94919	0.09691
90	1.11262	0.13298	0.36867	0.02985	2.65494	0.07071	1.61073	0.11046
80	0.89577	0.10018	0.22597	0.01056	2.21899	0.08966	1.43788	0.03276

## Sheet: Figure 2d
Temperature	Dark	Error bar	UV–vis light	Error bar	UV-enhanced light	Error bar
120	0.85774	0.18661	5.62532	0.75218	1.57409	0.28359
110	0.52764	0.06127	3.58627	0.44947	0.75369	0.10886
100	0.4127	0.01838	1.33448	0.01536	0.54	0.01062
90	0.3451	0.03131	1.11808	0.09044
80	0.28357	0.024	0.78421	0.07585

## Sheet: Figure 2e
1000 / T (K-1)	FeS dark	FeS light	Fe(Mn)S dark	Fe(Mn)S light
2.54356	-0.52827	0.93777	1.02632	1.35593
2.60994	-0.6387	0.46093	0.87003	1.22697
2.67989	-0.87338	0.3546	0.66741	1.06944
2.75368	-0.99785	0.10672	0.47669	0.97642
2.83166	-1.48734	-0.11007	0.36317	0.79705
